# Supplementary material for: Age-associated changes to neuronal dynamics involve a disruption of excitatory/inhibitory balance in C. elegans
Source: eLife. 2022 Jun 15;11:e72135. doi: 10.7554/eLife.72135 (PMC9273219; doi:10.7554/eLife.72135)
Supplement: Source code 1. [file elife-72135-code1.zip]

Archive with 19 entries (17 files):
- SourceCodeForScripts/
- SourceCodeForScripts/ome.py
- SourceCodeForScripts/animate.py
- SourceCodeForScripts/config.py
- SourceCodeForScripts/spin.py
- SourceCodeForScripts/buildVideo.py
- SourceCodeForScripts/render.py
- SourceCodeForScripts/track.py
- SourceCodeForScripts/startAll.sh
- SourceCodeForScripts/mrdr.py
- SourceCodeForScripts/animate.sh
- SourceCodeForScripts/logs/
- SourceCodeForScripts/dependencies.txt
- SourceCodeForScripts/completion.sh
- SourceCodeForScripts/spin.sh
- SourceCodeForScripts/README.TXT
- SourceCodeForScripts/run
- SourceCodeForScripts/track.sh
- SourceCodeForScripts/tictoc.py
