# Supplementary material for: Age-associated changes to neuronal dynamics involve a disruption of excitatory/inhibitory balance in C. elegans
Source: eLife. 2022 Jun 15;11:e72135. doi: 10.7554/eLife.72135 (PMC9273219; doi:10.7554/eLife.72135)
Supplement: Source code 1. [file elife-72135-code1.zip › SourceCodeForScripts/animate.py]

#!/usr/bin/env python3
import sys
import config
from buildVideo import buildVideo

print('Animating %s ...' % sys.argv[1])
buildVideo('../results/%s-still.mat' % sys.argv[1],
           '../results/%s_data%i.mat' % (sys.argv[1],config.pmax),
           config.dx,1.33*config.r,0,sys.argv[1],config.headDir,config.pctwin,
           '../results/%s-still' % sys.argv[1],config.videoSize)

buildVideo('../results/%s-spin.mat' % sys.argv[1],
           '../results/%s_data%i.mat' % (sys.argv[1],config.pmax),
           config.dx,1.33*config.r,1,sys.argv[1],config.headDir,config.pctwin,
           '../results/%s-spin' % sys.argv[1],config.videoSize)
