# Supplementary material for: Age-associated changes to neuronal dynamics involve a disruption of excitatory/inhibitory balance in C. elegans
Source: eLife. 2022 Jun 15;11:e72135. doi: 10.7554/eLife.72135 (PMC9273219; doi:10.7554/eLife.72135)
Supplement: Source code 1. [file elife-72135-code1.zip › SourceCodeForScripts/config.py]

# headDir: 0 for up, 1 for right, 2 for down, 3 for left
headDir = 3

spins = 1
dx = [0.1625e-6,0.1625e-6,1e-6]
r = 1.5e-6
pmax = 120
pad = 100
napier = True

videoSize = (1280,1920)
pctwin = (20,99.95)
