# Supplementary material for: Age-associated changes to neuronal dynamics involve a disruption of excitatory/inhibitory balance in C. elegans
Source: eLife. 2022 Jun 15;11:e72135. doi: 10.7554/eLife.72135 (PMC9273219; doi:10.7554/eLife.72135)
Supplement: Source code 1. [file elife-72135-code1.zip › SourceCodeForScripts/startAll.sh]

# Use this to create a list of processing jobs to initialize, for example:

run \
w02_QW1217_day9_power5_exposure1ms_2Hz_Stepsize1um_5mmtetramisole \
w03_QW1217_day9_power5_exposure1ms_2Hz_Stepsize1um_5mmtetramisole \
w04_QW1217_day9_power5_exposure1ms_2Hz_Stepsize1um_5mmtetramisole \
w05_QW1217_day9_power5_exposure1ms_2Hz_Stepsize1um_5mmtetramisole \
w07_QW1217_day9_power5_exposure1ms_2Hz_Stepsize1um_5mmtetramisole \
w09_QW1217_day9_power5_exposure1ms_2Hz_Stepsize1um_5mmtetramisole
