# Supplementary material for: Age-associated changes to neuronal dynamics involve a disruption of excitatory/inhibitory balance in C. elegans
Source: eLife. 2022 Jun 15;11:e72135. doi: 10.7554/eLife.72135 (PMC9273219; doi:10.7554/eLife.72135)
Supplement: Source code 1. [file elife-72135-code1.zip › SourceCodeForScripts/animate.sh]

#!/bin/bash -l
#$ -cwd
#$ -P celegans
#$ -pe omp 8
#$ -j y
#$ -l eth_speed=10
#$ -l h_rt=24:00:00

module load python3
module load ffmpeg
MPLBACKEND=agg ./animate.py $1
