# Supplementary material for: Age-associated changes to neuronal dynamics involve a disruption of excitatory/inhibitory balance in C. elegans
Source: eLife. 2022 Jun 15;11:e72135. doi: 10.7554/eLife.72135 (PMC9273219; doi:10.7554/eLife.72135)
Supplement: Source code 1. [file elife-72135-code1.zip › SourceCodeForScripts/dependencies.txt]

External dependencies
---------------------

The following external dependencies can be obtained using pip.

hdf5storage
lxml
matplotlib
numpy
scipy
tifffile
tqdm

The following external dependencies can be resolved as follows:

ffmpeg: Install the FFmpeg binaries (e.g. sudo apt install ffmpeg on Debian/Ubuntu, brew install ffmpeg on OS X, etc).
Then add python bindings with pip install ffmpeg-python

munkres: Downaload and install the Cython munkres library from https://github.com/jfrelinger/cython-munkres-wrapper
The code uses this routine extensively, and processing speed is much improved by using a native implementation.
Alternatively, with a small change in syntax, you can use scipy.optimize.linear_sum_assignment to the same effect.
