# Supplementary material for: Age-associated changes to neuronal dynamics involve a disruption of excitatory/inhibitory balance in C. elegans
Source: eLife. 2022 Jun 15;11:e72135. doi: 10.7554/eLife.72135 (PMC9273219; doi:10.7554/eLife.72135)
Supplement: Source code 1. [file elife-72135-code1.zip › SourceCodeForScripts/README.TXT]

Tracking, extraction and rendering for volumetric diSPIM worm datasets
(c) 2017-2022 Christopher W Connor, MD PhD
cconnor@bwh.harvard.edu

Note the external dependencies required as listed in dependencies.txt
As implemented, this code is designed to run jobs on a Sun Grid Engine (SGE) implementation.
Of course, you can also run the code locally, although it is extremely demanding of memory and processing.
