# Supplementary material for: Age-associated changes to neuronal dynamics involve a disruption of excitatory/inhibitory balance in C. elegans
Source: eLife. 2022 Jun 15;11:e72135. doi: 10.7554/eLife.72135 (PMC9273219; doi:10.7554/eLife.72135)
Supplement: Source code 1. [file elife-72135-code1.zip › SourceCodeForScripts/tictoc.py]

import time

def TicTocGenerator():
    # Generator that returns time differences
    ti = 0           # initial time
    tf = time.time() # final time
    while True:
        ti = tf
        tf = time.time()
        yield tf-ti # returns the time difference

TicToc = TicTocGenerator() # create an instance of the TicTocGen generator

# This will be the main function through which we define both tic() and toc()
def toc(tempBool=True):
    # Prints the time difference yielded by generator instance TicToc
    tempTimeInterval = next(TicToc)
    if tempBool:
        print( "Elapsed time: %f seconds.\n" %tempTimeInterval )

def tic():
    # Records a time in TicToc, marks the beginning of a time interval
    toc(False)
